# Supplementary material for: User violence prevention and intervention measures to minimize and prevent aggression towards health care workers: A systematic review
Source: Heliyon. 2023 Sep 1;9(9):e19495. doi: 10.1016/j.heliyon.2023.e19495 (PMC10558594; doi:10.1016/j.heliyon.2023.e19495)
Supplement: Multimedia component 4 [file mmc4.xlsx]

## Sheet: Rev 1
ARTICULO	1	2	3	4	5	6	7	8	9	10	11	12
2009-Views of service users and providers on joint crisis plans	1	1	1	1	1	1	0	1	1	0	1	0
2011. Violence in health work: analysis of basic health units in Belo Horizonte, Minas Gerais	1	1	1	0	1	1	0	1	0	0	0	1
2018-Violence towards Emergency Nurses. The Italian National Survey 2016: A qualitative study.	1	1	1	1	1	1	0	1	0	0	1	1
2019-Consumer perspectives of safewards impact in acute inpatient mental health wards in Victoria, Australia	1	1	1	1	1	1	1	1	1	0	1	1
2020-Quality improvement in forensic mental health: the East London forensic violence reduction collaborative	1	1	1	0	1	1	1	1	1	0	1	1
2021- Social inclusion and violence prevention in psychiatric impatient care. A qualitative interview study with service users, staff members and managers.	1	1	1	1	1	1	0	0	1	0	1	1
2021-Users’ Perception of Violence and Conflicts With Professionals in Primary Care Centers Before and During COVID-19. A Qualitative Study.	1	1	1	1	1	0	0	1	1	0	1	1
De‑escalation of conflict in forensic mental	0	1	1	0	1	0	0	1	1	1	1	1
A Qualitative Exploration of Service Users	1	1	1	0	1	0	0	1	1	1	0	1
Environmental Transformations	1	1	1	0	0	1	1	1	1	1	1	1
Sources of Conflict and Prevention	1	1	1	0	1	1	1	1	1	1	1	1
TOTAL	10	11	11	5	10	8	4	10	9	4	9	10

## Sheet: Rev 2
ARTICULO	1	2	3	4	5	6	7	8	9	10	11	12
2009-Views of service users and providers on joint crisis plans	1	1	1	0	1	1	0	1	1	0	1	0
2011. Violence in health work: analysis of basic health units in Belo Horizonte, Minas Gerais	1	0	1	0	1	0	0	0	1	1	0	1
2018-Violence towards Emergency Nurses. The Italian National Survey 2016: A qualitative study.	1	1	1	1	1	1	1	1	0	0	1	1
2019-Consumer perspectives of safewards impact in acute inpatient mental health wards in Victoria, Australia	1	1	1	0	1	1	1	1	1	0	1	1
2020-Quality improvement in forensic mental health: the East London forensic violence reduction collaborative	1	1	1	0	0	1	1	1	1	0	1	1
2021- Social inclusion and violence prevention in psychiatric impatient care. A qualitative interview study with service users, staff members and managers.	1	1	1	1	1	1	0	0	1	0	1	1
2021-Users’ Perception of Violence and Conflicts With Professionals in Primary Care Centers Before and During COVID-19. A Qualitative Study.	1	1	1	1	1	0	0	1	1	0	1	1
De‑escalation of conflict in forensic mental	0	1	1	0	1	0	0	1	1	1	1	1
A Qualitative Exploration of Service Users	1	1	1	0	1	0	0	1	1	1	0	1
Environmental Transformations	1	1	1	0	0	1	1	1	1	1	1	1
Sources of Conflict and Prevention	1	1	1	0	1	1	1	1	1	1	1	1
TOTAL	10	10	11	3	9	7	5	9	10	5	9	10

## Sheet: Kappa
	Item 1	Item 2	Item 3	Item 4	Item 5	Item 6	Item 7	Item 8	Item 9	Item 10	Item 11	Item 12	K promedio
Kappa	1	0.95	1	0.46	0.95	0.6	0.7	0.6	0.6	0.95	1	1	0.8175
