# Supplementary material for: User violence prevention and intervention measures to minimize and prevent aggression towards health care workers: A systematic review
Source: Heliyon. 2023 Sep 1;9(9):e19495. doi: 10.1016/j.heliyon.2023.e19495 (PMC10558594; doi:10.1016/j.heliyon.2023.e19495)
Supplement: Multimedia component 5 [file mmc5.xlsx]

## Sheet: Caracteristicas de los estudios
TITULO	AUTORES	FECHA	REVISTA	VOLUMEN	EDICIÓN	PÁGINAS	CITA BREVE	CITA VANCUVER	CITA APA	datos sacados de la revista	doi
Views of service users and providers on joint crisis plans	Claire Henderson; Chris Flood; Morven Leese; Graham Thornicroft; Kim Sutherby; George Szmukler	2009	Soc Psychiatry Psychiatr Epidemiol	44 ?	44?	369-376	(Henderson et al., 2009)		Henderson, C., Flood, C., Leese, M., Thornicroft, G., Sutherby, K. y Szmukler, G. (2009). Views of service users and providers on joint crisis plans. Social Psychiatry and Psychiatric Epidemiology, 44(5), 369-376.	Soc Psychiatry Psychiatr Epidemiol (2009) 44:369–376	10.1007/s00127-008-0442-x
VIOLENCE IN HEALTH WORK: ANALYSIS OF BASIC HEALTH UNITS IN BELO HORIZONTE, MINAS GERAIS	Cássia Beatriz Batista Augusto de Souza Campos Juliana do Carmo Reis Virgínia Torres Schall	2011	Trab. Educ. Saúde, Rio de Janeiro	9	2	295-317	(Batista et al., 2009)		Batista, C.B, Souza, A., Carmo, J. y Torres, V. (2011). Violence in health work: analysis of basic health units in Belo Horizonte Minas Gerais. Trabalho Educação e Saúde, 9(2), 295–317. https://doi.org/10.1590/S1981-77462011000200008	Trab. Educ. Saúde, Rio de Janeiro, v. 9 n. 2 p. 295-317, jul./out.2011
Violence towards Emergency Nurses. The Italian National Survey 2016: A qualitative study	Nicola Ramacciati , Andrea Ceccagnoli, Beniamino Addey, Laura Rasero	2018	International Journal of Nursisng Studies 81	81?	81?	21-22	(Ramacciati et al., 2018)		Ramacciati, N., Ceccagnoli, A., Addey, B. y Rasero, L. (2018). Violence towards emergency nurses. The Italian National Survey 2016: A qualitative study. International Journal of Nursing Studies, 81, 21–29. https://doi.org/10.1016/j.ijnurstu.2018.01.017	International Journal of Nursing Studies 81 (2018) 21–29	https://doi.org/10.1016/j.ijnurstu.2018.01.017
Consumer Perspectives of Safewards Impact in Acute Inpatient Mental Health Wards in Victoria, Australia	Justine Fletcher , Sally Buchanan-Hagen , Lisa Brophy , Stuart A. Kinner and Bridget Hamilton	2019	Front. Psychiatry	10		artículo 461	(Fletcher et al., 2019)		Fletcher J, Buchanan-Hagen S, Brophy L, Kinner SA and Hamilton B (2019) Consumer Perspectives of Safewards Impact in Acute Inpatient Mental Health Wards in Victoria, Australia. Front. Psychiatry 10:461. doi: 10.3389/fpsyt.2019.00461		doi: 10.3389/fpsyt.2019.00461
Quality improvement in forensic mental health: the East London forensic violence reduction collaborative	Owen P O'Sullivan﻿; Nynn Hui Chang; Day Njovana; Philip Baker and Amar Shah	2020	BMJ Open Quality	9:e000803	9:e000803	9:e000803	(O`Sullivan et al., 2020)	O'Sullivan OP, Chang NH, Njovana D, et al. Quality improvement in forensic mental health: the East London forensic violence reduction collaborative. BMJ Open Quality 2020;9:e000803. doi:10.1136/ bmjoq-2019-000803	O'Sullivan, O. P., Chang, N.H., Njovana, D., Baker, P. y Shah, A. (2020). Quality improvement in forensic mental health: the East London forensic violence reduction collaborative. BMJ Open Quality, 9, e000803. https://doi.org/10.1136/bmjoq-2019-000803		doi:10.1136/bmjoq-2019-000803
Social inclusion and violence prevention in psychiatric inpatient care. A qualitative interview study with service users, staff members and ward managers	Veikko Pelto-Piri and Lars Kjellin	2021	BCM Health Services Research	21:1255	21:1255	21:1255	(Pelto-Piri and Kjellin, 2021)		Pelto-Piri, V., & Kjellin, L. (2021). Social inclusion and violence prevention in psychiatric inpatient care. A qualitative interview study with service users, staff members and ward managers. BMC Health Services Research, 21(1) doi:10.1186/s12913-021-07178-6	Pelto-Piri and Kjellin BMC Health Services Research (2021) 21:1255	https://doi.org/10.1186/s12913-021-07178-6
Users’ Perception of Violence and Conflicts With Professionals in Primary Care Centers Before and During COVID-19. A Qualitative Study.	Pina D, López-Ros P, Luna-Maldonado A, Luna Ruiz-Caballero A, Llor-Esteban B,Ruiz-Hernández JA, García-Jiménez JJ, Puente-López E and Martínez-Jarreta B	2021	Front. Public Health	9			(Pina et al., 2021)	Pina D, López-Ros P, Luna-Maldonado A, Luna Ruiz-Caballero A, Llor-Esteban B, Ruiz-Hernández JA, García-Jiménez JJ, Puente-López E and Martínez-Jarreta B (2021) Users’ Perception of Violence and Conflicts With Professionals in Primary Care Centers Before and During COVID-19. A Qualitative Study. Front. Public Health 9:810014. doi: 10.3389/fpubh.2021.810014			doi: 10.3389/fpubh.2021.810014
De‑escalation of conflict in forensic mental health inpatient settings: a Theoretical Domains Framework‑informed qualitative investigation of staff and patient perspectives	Isobel Johnston1, Owen Price* , Peter McPherson, Christopher J. Armitage, Helen Brooks, Penny Bee, Karina Lovell and Cat Papastavrou Brooks	2022	BMC Psychology				(Johnston et al. 2022)	Johnston, I., Price, O., McPherson, P., Armitage, C. J., Brooks, H., Bee, P., Lovell, K., & Brooks, C. P. (2022). De-escalation of conflict in forensic mental health inpatient settings: a Theoretical Domains Framework-informed qualitative investigation of staff and patient perspectives. BMC Psychology, 10(1), 30. https://doi.org/10.1186/s40359-022-00735-6	Johnston I, Price O, McPherson P, Armitage CJ, Brooks H, Bee P, et al. De-escalation of conflict in forensic mental health inpatient settings: a Theoretical Domains Framework-informed qualitative investigation of staff and patient perspectives. BMC Psychol [Internet]. 2022;10(1):30. Disponible en: http://dx.doi.org/10.1186/s40359-022-00735-6		https://doi.org/10.1186/s40359-022-00735-6
A Qualitative Exploration of Service Users’ Experiences of Violence Risk Assessment and Management in Forensic Mental Health Settings: An Interpretative Phenomenological Analysis	Rebecca O’Dowd, Heather Laithwaite & Ethel Quayle	2022	Journal of Forensic Psychology Research and Practice				(O’Dowd et al., 2022)	O’Dowd, R., Laithwaite, H., & Quayle, E. (2022). A qualitative exploration of service users’ experiences of violence risk assessment and management in forensic mental health settings: An interpretative phenomenological analysis. Journal of Forensic Psychology Research and Practice, 22(4), 357–388. https://doi.org/10.1080/24732850.2021.2001195	O’Dowd R, Laithwaite H, Quayle E. A qualitative exploration of service users’ experiences of violence risk assessment and management in forensic mental health settings: An interpretative phenomenological analysis. J Forensic Psychol Res Pract, 2022;22(4):357–88. Disponible en: http://dx.doi.org/10.1080/24732850.2021.2001195		DOI: 10.1080/24732850.2021.2001195
Environmental Transformations Enhancing Dignity in an Acute Psychiatric Ward: Outcome of a User-Driven Service Design Project	Ann Faerden, MD, PhD1 , Christine Rosenqvist, MSc2, Mats Ha°kansson, APRN3, Eline Strøm-Gundersen, BSc4, A ° shild Stav, BA4, Jan Svartsund, MNAL5, Trude Røssæg, MA1, Nils Davik, MSc1, Elfrida Kvarstein, MD, PhD6, Geir Pedersen, MA, PhD6, Ingrid Dieset, MD, PhD1, Anders Q. Nyrud, MSc, Dr scient7, Harald Weedon-Fekjær, MSc, PhD8 , and Kaja Misvær Kistorp, MSc9	2022	Health Environments Research & Design Journal				(Faerden et al., 2022)	Faerden, A., Rosenqvist, C., Håkansson, M., Strøm-Gundersen, E., Stav, Å., Svartsund, J., Røssæg, T., Davik, N., Kvarstein, E., Pedersen, G., Dieset, I., Nyrud, A. Q., Weedon-Fekjær, H., & Kistorp, K. M. (2022). Environmental Transformations Enhancing Dignity in an Acute Psychiatric Ward: Outcome of a User-Driven Service Design Project. HERD, 19375867221136558. Advance online publication. https:/…	Faerden A, Rosenqvist C, Håkansson M, Strøm-Gundersen E, Stav Å, Svartsund J, et al. Environmental transformations enhancing dignity in an acute psychiatric ward: Outcome of a user-driven service design project. HERD [Internet]. 2022 [citado el 16 de enero de 2023];19375867221136560. Disponible en: https://pubmed.ncbi.nlm.nih.gov/36567605/		DOI: 10.1177/19375867221136558
Sources of Conflict and Prevention Proposals in User Violence Toward Primary Care Staff: A Qualitative Study of the Perception of Professionals	David Pina, Carmen María Peñalver-Monteagudo, José Antonio Ruiz-Hernández , José Antonio Rabadán-García, Paloma López-Ros and Begoña Martínez-Jarreta	2022	Public in Frontiers Health				(Pina et al., 2022)	Pina, D., Peñalver-Monteagudo, C. M., Ruiz-Hernández, J. A., Rabadán-García, J. A., López-Ros, P., & Martínez-Jarreta, B. (2022). Sources of conflict and prevention proposals in user violence toward Primary Care staff: A qualitative study of the perception of professionals. Frontiers in Public Health, 10, 862896. https://doi.org/10.3389/fpubh.2022.862896	Pina D, Peñalver-Monteagudo CM, Ruiz-Hernández JA, Rabadán-García JA, López-Ros P and Martínez-Jarreta B (2022) Sources of Conflict and Prevention Proposals in User Violence Toward Primary Care Staff: A Qualitative Study of the Perception of Professionals. Front. Public Health 10:862896. doi: 10.3389/fpubh.2022.862896		doi: 10.3389/fpubh.2022.862896

## Sheet: Caracteristicas del método 
ESTUDIOS	DISEÑO DEL ESTUDIO	UBICACIÓN	MUESTREO	PARTICIPANTES	NÚMERO DE PARTICIPANTES	EDAD MEDIA	SEXO PARTICIPANTES
(Henderson et al., 2009)	ECA	Londres, Reino Unido. Psquiatría	Ciento sesenta personas con psicosis o trastorno bipolar participaron en un ensayo controlado aleatorio.	personas con psicosis o trastorno bipolar. habían sido admitidos en un servicio de internación psiquiátrica al menos una vez en los 2 años anteriores; y tenía un diagnóstico de enfermedad psicótica o trastorno afectivo bipolar sin síntomas psicóticos de acuerdo con la lista de verificación de criterios operativos. No se reclutó a los pacientes actualmente hospitalizados para evitar cualquier coac…	De los 80 participantes asignados al azar para recibir un JCP, 65 lo hicieron	no especifica	no especifica
(Batista et al., 2011) O (Beatriz et al., 2011) DUDA mirar en informe elaborado por el equipo de propuestas	cualitativo. Descriptiva-exploratoria	BELO HORIZONTE, MINAS GERAIS ( Brasil) Unidades básicas de Salud UBS	Para realizar el estudio, el Ayuntamiento de Belo Horizonte designó un distrito de salud en Belo Horizonte, compuesto por 18 UBS, y otros cuatro establecimientos de salud, en las áreas de salud mental, emergencias y farmacia.Se pidió a un profesional de cada categoría que participara en las discusiones. Los grupos focales se conformaron a través de invitaciones enviadas a las unidades de salud de…	se agruparon por categorías de trabajo de la siguiente manera: 11 trabajadores comunitarios de salud; siete enfermeras; cuatro doctores; tres gerentes de UBS; cinco directores de distrito; cuatro profesionales del núcleo psicosocial (asistente social, psicólogo y psiquiatra); seis profesionales del equipo de salud bucal (odontólogo y técnico en higiene dental); siete auxiliares y técnicos de enfe…	total de 75 personas y un promedio de siete personas por grupo. Total de 12 grupos: promedio de 7 personas por grupo.	el análisis de los perfiles de los profesionales y la percepción de violencia en cada categoría profesional por separado, las diferencias de género, edad, relación laboral y antigüedad no formaron parte de este análisis	Los datos sobre edad, antigüedad y género varían entre los participantes, destacando que la mayoría de ellos son mujeres, datos reafirmados como representativos del sector salud.
(Ramacciati et al., 2018)	Estudio cualitativo. Encuesta Nacional Italiana 2016.	Italia. 20 regiones de Italia. Desde el 19 de julio de 2016 al 19 de marzo de 2017	Desde el 19 de julio de 2016 al 19 de marzo de 2017 distribuimos en línea un cuestionario validado de 39 ítems a 15,618 enfermeras de emergencia que trabajan en 668 departamentos de accidentes y emergencias del Servicio Nacional de Salud italiano en las 20 regiones italianas. Contestaron 1100 enfermeras de emergencia respondieron a la encuesta y 265 respondieron a nuestra pregunta de enfoque	Enfermeras de Emergencias.	1100 enfermeras de emergencia respondieron a la encuesta	edad promedio 42 ± 9 años, experiencia laboral promedio 18 ± 9 años, experiencia promedio en el Departamento de Accidentes y Emergencias 11 ± 8 años	Hubo 144 mujeres, 119 hombres, 2 no declarados
(Fletcher et al., 2019)	cualitativo. Estudio de encuesta transversal.	planta psiquiatrica Victoria, Australia	Se invitó a participar en la encuesta a los consumidores actuales de 10 distritos de cuatro servicios de salud. Los consumidores fueron contactados por un consultor de consumidores o un enfermero educador. Cuatro servicios de salud acordaron que los consumidores participaran, proporcionando un consultor de consumidores o un enfermero educador para facilitar la realización de encuestas. (que no te…	consumidores de servicios de salud mental para pacientes hospitalizados. pacientes hospitalizados entre 9 y 12 meses después de la implementación de Safewards. Los servicios para pacientes hospitalizados eran salas de cuidados intensivos para adultos, adolescentes / jóvenes y ancianos y unidades de atención prolongada seguras.su admisión actual había sido de 1 a 4 semanas de duración en el moment…	72 consumidores de 10 salas de Salud mental .	en promedio, 40 años de edad.	52%(31) mujees 48% (29) hombres
(O`Sullivan et al., 2020)	ECA	Pacientes hospitalizados psiquiatría de London	incluyeron primeramente 5 salas con el mayor número de incidencia de violencia de los dos sitios forenses selecionados. Luego 4 se sumaron voluntariamente. NO ME ESPECIFICA NINGÚN OTRO TIPO DE RECLUTAMIENTO.	los participantes del estudio fueron los trabajadores y usuarios de servicios psiquátricos forenses hospitalizados.	participaron un total de 8 distritos/salas con el mayor número de incidentes violentos : 7 salas del John Howard Center (145 camas en total en sus 12 salas) y 2 sala del Wolfson House ( 80 camas en sus 5 salas). No me especifica el total de las camas que había en las salas que seleccionaron.	no especifica	no especifica pero hombres y mujeres.
(Pelto-Piri and Kjellin, 2021)	cualitativo	hospital psiquiatrico en Suecia	Los criterios de inclusión fueron que los usuarios del servicio no debían estar demasiado enfermos para una entrevista, podían hablar sueco y habían sido atendidos en hospitalización durante el tiempo suficiente para tener experiencias que transmitir; de hecho, la mayoría tenía un historial de varias admisiones. La información escrita sobre el estudio se proporcionó con la solicitud de participac…	Psiquiatrico: usuarios de servicios, miembros del personal y directores de sala	12 usuarios de servicios, 15 miembros del personal y seis directores de sala en tres tipos diferentes de salas psiquiátricas ( 33)	Entrevistamos a 12 usuarios del servicio, cuatro mujeres y ocho hombres con edades comprendidas entre los 23 y los 67 años (mediana 47 y media 46,7 años). El estudio comprendió tres grupos focales con tres enfermeras y doce auxiliares de enfermería. De cuatro a seis miembros del personal participaron en cada grupo focal, con un total de 15 participantes, diez mujeres y cinco hombres. un total de …	Entrevistamos a 12 usuarios del servicio, cuatro mujeres y ocho hombres con edades comprendidas entre los 23 y los 67 años (mediana 47 y media 46,7 años). El estudio comprendió tres grupos focales con tres enfermeras y doce auxiliares de enfermería. De cuatro a seis miembros del personal participaron en cada grupo focal, con un total de 15 participantes, diez mujeres y cinco hombres. un total de …
(Pina et al., 2021)	cualitativo	España	Se invitaron a un total de 100 usuarios de los que finalmente participaron 80.El reclutamiento se realizó mediante bola de nieve entre usuarios a los que el personal investigador tenía acceso	Los participantes potencialmente seleccionables para el estudio eran aquellos que hacían un uso regular (varias veces al año) de los centros de Atención Primaria	80 usuarios de atención primaria	La edad media de los participantes fue de 48.92 (DT = 14.95)	rango de edad entre 18 y 75 años.
ESTUDIOS	DISEÑO DEL ESTUDIO	UBICACIÓN	MUESTREO	PARTICIPANTES	NÚMERO DE PARTICIPANTES	EDAD MEDIA	SEXO PARTICIPANTES
(Johnston et al. 2022)	cualitativo	NHS Mental Health Trust en el norte de Inglaterra	El método de selección de los participantes fue el muestreo de máxima variación	Participaron tanto pacientes como profesionales pertenecientes a dos salas para pacientes hospitalizados de salud mental forense de seguridad media (una para hombres y una para mujeres) y una sala para pacientes hospitalizados de salud mental de seguridad baja (para hombres).	12 usuarios y 18 profesionales. TOTAL: 30 Participaron 12 pacientes hospitalizados y 18 miembros del personal en cinco grupos focales y una entrevista individual (a preferencia del participante)	PROFESIONALES (18–30: N=2; 31–43: N=9;44–60:N=7) entre 18 y 60 años. PACIENTES ( 18-30: N=6; 31-43: N=5	Pacientes ( 4 mujes 33% y 8 hombres 66%)- Profesionales ( 14 mujeres y 4 hombres) TOTAL: 18 Mujeres y 12 hombres
(O’Dowd et al., 2022)	Cualitativo	Escocia	Los usuarios del servicio que tenían una evaluación de riesgo de violencia completa en el archivo eran elegibles para el estudio.se consideraba que la persona tenía capacidad para dar su consentimiento, el personal de la sala le proporcionaba al participante potencial una copia de la hoja de información del participante (PIS) y le proporcionaba algún contexto sobre el estudio. A los usuarios del …	Los participantes eran usuarios de servicios de dos salas de hospitalización de salud mental de baja seguridad en Escocia.	Siete usuarios del servicio de FMH fueron entrevistados en este estudio.	Todos los participantes eran hombres de entre 20 y 70 años, con un grupo de edad modal de 35 a 50 años.	Todos hombres
(Faerden et al., 2022)	Cualitativo	Oslo, Noruega	no especifica	usuarios, profesionales y diseñadores de sala (arquitectos)	3 GRUPOS DE TRABAJO: G.CENTRAL (6 Personas), G. DE TRABAJO (20 personas) Y G.DEL PROYECTO (2 getores de salud)
(Pina et al., 2022)	Cualitativo	España

## Sheet: Detalles de la intervención 
ESTUDIO	NOMBRE DE LA INTERVENCIÓN	DESCRIPCIÓN DE LA INTERVENCIÓN	CONOCIMIENTOS ESPECÍFICOS	ACTITUDES O HABILIDADES	COMPARACIONES	DURACIÓN	INTENSIDAD	NÚMERO COMENZADO	NUMERO COMPLETADO	CONDICIONES
(Henderson et al., 2009)	Plan conjunto de Crisis (JCP)	El usuario elabora un plan conjunto de Crisis dentro del servicio de salud mental y especifica sus preferencias de tratamiento antes de que no pueda expresarlas. Un profesional de salud mental independiente negocia el contenido entre el paciente y los profesionales involucrados. Luego se difunde, con el permiso del usuario del servicio, tanto a los cuidadores informales como a los servicios a los…	El trabajador del proyecto realizó una auditoría sobre si se siguieron las preferencias de atención declaradas, "Uso del plan conjunto de crisis en la admisión", a los titulares durante una admisión al hospital. A los titulares de JCP se les administraron dos cuestionarios, inmediatamente después de recibir la versión final del JCP y a los 15 meses. (El primero averiguó las opiniones del titular …	Seguimiento a largo plazo: Contiene ocho preguntas, cada una con cinco respuestas a lo largo de una escala Likert, desde una visión definitivamente negativa a definitivamente positiva. Para reducir el sesgo de respuesta, se diseñó para autocompletar y se administró por correo, al igual que los cuestionarios para los administradores de casos, que se administraron una vez a los 15 meses. Los cuesti…	A modo de comparación, se hicieron las mismas preguntas o las correspondientes preguntas a los titulares y administradores de casos cuando fue posible. Por ejemplo, a los titulares se les preguntó '¿Ha habido algún cambio en la atención que recibe de su equipo como resultado de hacer el JCP?' mientras que a los administradores de casos se les preguntó: '¿Cree que ha habido un cambio en la atenció…	seguimiento inmediato y a los 15 meses. C2		80 pacientes seleccionados al azar	65 si lo hicieron y direon su consentimiento. 79% completo el cuestionario inicial. El 80 % fue entrevistado a los 15 meses. El 38% llevo a cabo el PCC ( o el JCP)( eso fue de 34 ingresos lo hicieron 13 pacientes). 39 administradors de casos completaron total o parcialmente el cuestionario ( 60%)(39 delos 65 pacientes).	Los usuarios del servicio elegibles habían estado en contacto con su CMHT, habían sido admitidos en un servicio de internación psiquiátrica al menos una vez en los 2 años anteriores; y tenía un diagnóstico de enfermedad psicótica o trastorno afectivo bipolar sin síntomas psicóticos de acuerdo con la lista de verificación de criterios operativos
(Batista et al., 2011)	No hubo un plan de intervención como tal. Pero los resultados del estudio cualitativo se dividieron en 4 bloques (ver resultados para mas información) y uno de ellos fueron las actiones preventivas contra la violencia en unidades básicas de Salud y discutieron como eran o que les parecian algunas de las medidas preventivas: Y dentro de este hay algunas que se implantaron en el usuario COMO: ES EL…	El presente estudio buscó investigar y comprender la violencia vivida en las Unidades Básicas de Salud (UBS) desde la perspectiva de los procesos de trabajo en salud. La caracterización de la violencia en este contexto, al identificar y comprender los elementos de producción de este fenómeno, contribuye a su confrontación. De carácter descriptivo-exploratorio, para la recolección de datos la inve…	Los datos cualitativos producidos fueron analizados según el método de análisis de contenido temático propuesto por Bardin (1977), con el fin de categorizarlos e interpretarlos, luego de una lectura fluctuante de todo el material por parte de dos investigadores.	Las entrevistas y los grupos focales fueron guiados por un guión definido, traducido y adaptado de este protocolo, un guión que aborda los siguientes temas: definiciones de violencia, interpretaciones y actitudes individuales e institucionales hacia la violencia, entendimientos sobre el contexto de la violencia en el trabajo, estrategias control del equipo de salud e identificación de apoyos,	no hay comparaciones porque no mide eficacia del plan de intervención. Solo son propuestas y algunas medidas que ya se llevan a cabo y las valora mediante la opinión del estudio cualitativo.	una duración de 90 a 150 minutos		75 participantes	todos pues fueron entrevistas.	niguna relevante
(Ramacciati et al., 2018)	La Encuesta nacional italiana de 2016 sobre la violencia hacia las enfermeras de accidentes y emergencias fue realizada por la Universidad de Florencia y la Asociación Italiana de Enfermeras de Cuidados Intensivos (Aniarti). EN RESULTADOS SE PUEDEN VER LAS INTERVENCIONES QUE PROPUSIERON COMO CONSECUENCIA DE LA ENCUESTA: 1)imagen de enfermeros de Urgencias y Accidentes en la presnsa (2) Campañas i…	Distribuimos en línea un cuestionario validado de 39 ítems a 15,618 enfermeras de emergencia que trabajan en 668 departamentos de accidentes y emergencias del Servicio Nacional de Salud italiano en las 20 regiones italianas sobre la violencia en el lugar de trabajo. En esta encuesta se hizo una pregunta abierta de tipo cualitativo que es el objetivo de este estudio, el analisis cualitativo de los…	El último elemento (# 39) fue una pregunta abierta"Comentarios gratuitos sobre la violencia en el lugar de trabajo hacia las enfermeras de accidentes y emergencias”. Como parte de esta encuesta, nuestro grupo de investigación se centró en enfermeras' percepciones de la violencia verbal y física en el lugar de trabajo de Accidentes y Emergencias del Servicio Nacional de Salud italiano, recopilando…	percepciones de la violencia verbal y física en el lugar de trabajo de Accidentes y Emergencias del Servicio Nacional de Salud italian	NO HAY COMPARACIONES PUES ES UNA ECUESTA ÚNICA.	Los datos se recopilaron entre el 19 de julio de 2016 y el 19 de marzo de 2017.		EL cuestionario fue repartido a 15,618 enfermeras, 1100 lo hicieron al cuestionario entero.	Contestaron 1100 enfermeras de emergencia respondieron a la encuesta y 265 respondieron a nuestra pregunta de enfoque cualitativa. Aproximadamente una cuarta parte de la muestra total respondió a la pregunta abierta al final del cuestionario, a pesar de que las 38 preguntas anteriores exploraron en profundidad muchos aspectos de la violencia en el Departamento de Accidentes y Emergencias. La alta…	El criterio de exclusión fue la falta de servicio en los últimos 12 meses. La participación en el estudio fue voluntaria y anónima.
(Fletcher et al., 2019)	Safewards	Safewards es tanto un modelo como un conjunto de intervenciones diseñadas para mejorar la seguridad de los consumidores y el personal. Describir el impacto de Safewards en las experiencias de los consumidores de servicios de salud mental para pacientes hospitalizados. Se realizo una encuesta posterior a la intervención a los pacientes hospitalizados tras la implementación de Safewaeds. Se utilizó…	las medidas implantadas en Safewards son 1)Ayuda mutua: Los pacientes ofrecen y reciben ayuda y apoyo mutuos a través de un encuentro diario compartido; 2) conozca el uno al otro: Los pacientes y el personal comparten algunos intereses e ideas personales entre sí, que se muestran en las áreas comunes de la unidad. 3) Mutuo claro expectativas: Los pacientes y el personal trabajan juntos para crear…	las actitudes que se pretendieron fortalecer son: AYUDA MUTUA: Fortalece al paciente comunidad, oportunidad dar y recibir ayuda. CONOCESE UNOS A OTROS: Crea una relación, conexión y sentido de humanidad común. MUTUO CLARO DE EXPECTATIVAS : Contrarresta algo de poder desequilibrios, crea un sentido más fuerte de comunidad compartida. MÉTODOS PARA CALMARSE: Fortalecer al paciente confianza y habili…	no hay ninguna encuesta previa a la intervención.	Enero y marzo de 2016, de 9 a 12 meses después de la implementación de Safewards por primera vez, momento en el que se implementaron en promedio 9 de las 10 intervenciones. Por lo tanto, independientemente de la duración de la estadía del consumidor, todos estuvieron expuestos a Safewards durante la mayor parte, si no la totalidad, de su admisión.		72	no todos completaron todos los elementos, por lo que se presentan números de participantes válidos a lo largo de los resultados.	Para la mayoría de los participantes, su admisión actual había sido de 1 a 4 semanas de duración en el momento de la participación.
(O`Sullivan et al., 2020)	APRENDIZAJE COLABORATIVO: (1)Reuniones diarias "Grupos de seguridad" (2)Cruces de seguridad (3)Discusión sobre seguridad en las reuniones semanales con la comunidad de barrio (4) Reuniones colabotaticas mensuales.	ELFT emplea un enfoque estándar para la mejora que incluye identificar y definir un problema, analizar las causas y crear una teoría del cambio , probando ideas y evaluando su impacto en el sistema a intervalos regulares. Los barrios emplearon una metodología de MC establecida, el Modelo de mejora, para guiar las pruebas y la implementación del paquete de cambios en la práctica clínica. Este mode…	(1)Reuniones diarias "Grupos de seguridad": reuniones en los cambios de turno de 10-15 min con el personal depie en el que se discutian los casos mas urgentes del día, los usuarios estaban invitados a asistir. Se realizaban en el mismo sitio y a la misma hora. participaba personal clínico y no clinico y se discute todos los temas del día. (2)Cruces de seguridad: Las cruces de seguridad son diagra…	Buscó fomentar una cultura de apertura dentro de la organización en torno a la violencia y ayudar a los usuarios y al personal del servicio a trabajar juntos para comprenderla y abordarla.Esta innovación buscó empoderar a los usuarios del servicio para que se apropien y participen más activamente en la reducción de la violencia y la agresión en las salas.	La medida de resultado se utilizó la tasa de incidentes de violencia y agresión de pacientes hospitalizados por 1000 días-cama ocupados. Esto se capturó utilizando los datos cruzados de seguridad. Esto se eligió, en lugar de un recuento, para garantizar que se tomaran en consideración los niveles de ocupación. La medidas de proceso utilizado fueron el número de grupos de seguridad completados y c…	Los datos de línea de base se obtuvieron para octubre de 2016 a febrero de 2017 utilizando la cruz de seguridad en cada sala. Las sesiones de aprendizaje colaborativo comenzaron en marzo de 2017. El programa continuó en modo de mejora de la calidad hasta junio de 2018.		8 salas ( no especifica muhco mas)	7 salas ( no especifica mucho mas)
(Pelto-Piri and Kjellin, 2021)	Proyecto de la prevención de la violencia en la hospitalización psiquiátrica: aspectos de ética y seguridad. MODELO DE INCLUSIÓN SOCIAL	Se trata de un estudio cualitativo a personal , usuarios y directivos sobre la violencia entorno a la inclusión social y se utiliza un análisis de contenido deductivo. Posteriormente se utilizo un enforque inductivo para crear temas y subtemas. Para el análisis de los resultados se utilizó el m´letodo Framework según Gale et al. Una fortaleza de este estudio es que mapeamos la inclusión social de…	la pregunta principal para los USUARIOS fue: sobre las percepciones de los usuarios del servicio sobre sentirse seguros o inseguros en la sala. De manera opcional se lanzaron las siguientes preguntas: (1) el diseño físico de la sala (2) las rutinas y reglas de la sala (3) el enfoque del personal hacia los usuarios del servicio (4) la presencia de otros. Las pregunta principales para el PERSONAL Y…	se baso en los tres valores de inclusión social: PARTICIPACION , RECIPROCIDAD y JUSTICIA SOCIAL que experiemmentan en cuanto a la inclusión social y la minimización de la violencia en la atención al paciente psiquiátrico.	no existen comparaciones,	las entrevistas de los usuarios duraron 50 min aproximadamente. Las entrevistas al personal y gerentes duraron entre 60-90 min.		33	se desconoce cuantas personas se negaron a participar ya que el reclutamiento lo hicieron los administradores de barrio.	las entrevistas fueron realizadas por miembros del equipo investigador: un psiquiatra, dos psicológos, un pedagogo y un investigador.
ESTUDIO	NOMBRE DE LA INTERVENCIÓN	DESCRIPCIÓN DE LA INTERVENCIÓN	CONOCIMIENTOS ESPECÍFICOS	ACTITUDES O HABILIDADES	COMPARACIONES	DURACIÓN	INTENSIDAD	NÚMERO COMENZADO	NUMERO COMPLETADO	CONDICIONES
(Pina et al., 2021)	estudio cualitativo sobre la mejora de la relación entre los profesionales de la salud de atención primaria y el usuario enfocados a reducir la violencia laboral	Se optó por la realización de grupos focales por su amplia utilización en investigación.realizado siguiendo las recomendaciones de la guía COREQ para grupos focales (Tong, Sainsbury & Craig, 2007). la realización de los grupos focales de dieron dos alternativas presencial y online. se realizaron 10 grupos focales con 8 participantes cada uno aproximadamente.	el guion fue probado con un grupo de usuarios no incluidos en los resultados de este estudio (Morales, 2016). Para el diseño y desarrollo de los grupos se siguieron las recomendaciones de Krueger (1991), agrupando a personas con unas características comunes que tienen relación con el tema o pregunta de investigación (usuarios de Atención Primaria). Antes de comenzar la grabación, dedicaron entre …	A todos los participantes se les hicieron preguntas relacionadas con situaciones violentas en centros de Atención Primaria. Estas preguntas se realización en tres bloques: relacionados con la propia organización, relacionados con los profesionales y los generados por los propios usuarios. seguidamente se les pregunto tambien que solucioes apoortaban a estos conflictos y la percepción de los usuar…	no existen comparaciones,	los grupos focales duraron entre 60-70 minutos		100	80	Los criterios de inclusión utilizados para la selección de participantes fueron (a) ser usuario de Atención Primaria en Salud Pública y (b) ser mayor de edad. Los criterios de exclusión fueron (a) ser principalmente usuarios de Salud Privada, (b) no firmar el consentimiento informado, y (c) contar con algún tipo de discapacidad que impida la comprensión o expresión verbal.
(Johnston et al. 2022)	Estudio cualitativo cuyo objetivo era dentificar y describir las barreras y facilitadores individuales profesionales, culturales y a nivel del sistema para la implementación de la desescalada (Habilidades o estrategias verbales y no verbales para reducir conductas inseguras como agresión o autolesión sin métodos como restricción física, medicación reclusión) en entornos forenses de salud mental p…	cinco grupos focales y una entrevista individual (a preferencia del participante) guiada por un programa de entrevistas semiestructuradas informadas por los dominios TDF	La guía para informar la discusión sobre las barreras y los facilitadores para la desescalada se estructuró en torno a los dominios teóricos: marco de dominios teóricos se desarrolló específicamente para identificar los determinantes del cambio de comportamiento profesional y se expande a 14 dominios. Cuatro dominios se relacionan concapacidades requerido para participar en el comportamiento obje…	La guía para informar la discusión sobre las barreras y los facilitadores para la desescalada (Habilidades o estrategias verbales y no verbales para reducir conductas inseguras como agresión o autolesión sin métodos como restricción física, medicación reclusión) se estructuró en torno a los dominios teóricos.	no hubo comparaciones	Las entrevistas se realizaron a mediados de 2018 y se grabaron digitalmente. Los grupos focales tuvieron una duración de 1 h 01 min–1 h 12 min (M: 67 min) la entrevista tuvo una duración de 38 min.		30	30	Buscamos una muestra que tuviera suficiente diversidad para garantizar que obtendríamos suficiente información sobre casos ricos relevantes para la experiencia de desescalada. Con este fin, monitoreamos la muestra durante todo el reclutamiento mediante la recopilación de datos demográficos y experienciales a través del cuestionario del participante (desarrollado por los autores para este estudio …
(O’Dowd et al., 2022)						Las evaluaciones se realizaron durante un período de 4 semanas antes del proceso de implementación (marzo de 2015) y 3 meses después de finalizar la remodelación (noviembre de 2017
(Faerden et al., 2022)
(Pina et al., 2022)
ESTUDIO	NOMBRE DE LA INTERVENCIÓN	DESCRIPCIÓN DE LA INTERVENCIÓN	CONOCIMIENTOS ESPECÍFICOS	ACTITUDES O HABILIDADES	COMPARACIONES	DURACIÓN	INTENSIDAD	NÚMERO COMENZADO	NUMERO COMPLETADO	CONDICIONES

## Sheet: Resultados 
ESTUDIO	ESPECÍFICOS	RECOPILADOS	INSTRUMENTO MEDICIÓN	ESTADO VALIDACIÓN	DURACIÓN SEGUIMIENTO	MOMENTO RECOPILICIÓN DE DATOS.
(Henderson et al., 2009)		(1)Resultados de la tasa de respuesta:de los 80 participantes asignados al azar 65 lo hicieron. 45 (69%) personas completaron el cuestionario inicial de seguimiento. A los 15 meses 52 titulares (80%) fueron entrevistados. la auditoria se llevo a cabo en el 38% (13 admisiones hospitalarias respecto a 34, no siempre era fácil hacer las entrevistas) . A los 15 meses tambien los cuestionarios de los …	prueba de McNemar y escala Likert para los cuestionarios ?		cuestionario inicial y luego a los 15 meses.	cuestionario inicial y de seguiiento a los 15 meses.
(Batista et al., 2011) O (Beatriz et al., 2011) DUDA mirar en informe elaborado por el equipo de propuestas	se identificaron cuatro categorías, que serán presentadas y discutidas: estrategias individuales frente a la violencia; respuestas institucionales y mecanismos de apoyo y apoyo; consecuencias e impactos de la violencia; y acciones preventivas. PARA EL INTERÉS DE ESTA INVESTIGACION SOLO NOS REFERIMOS A ALGUNAS DE LAS MEDIDAS PREVENTIVAS Y RESULTADOS ANALIZADOS QUE IMPLIQUEN UN CAMBIO DE ACTITUD DE…	PROYECTO CAIXA DA PAZ: para los trabajadores esta iniciativa solamente es efectiva si luego se discute en las reuniones del equipo e incluso con la propia comunidad cuándo sea necesario para intentar resolver los conflictos, pero debido a la carga de trabajo raras veces se hace y quedan en segundo plano. VÍNCULO CON LA COMUNIDAD : según los informantes, una relación más cercana con la comunidad y…	través de entrevistas y grupos focales grabados y posteriormente transcritos. Los datos cualitativos producidos fueron analizados según el método de análisis de contenido temático propuesto por Bardin (1977), con el fin de categorizarlos e interpretarlos, luego de una lectura fluctuante de todo el material por parte de dos investigadores. Todas las enfermeras' Las respuestas a la pregunta abierta…		estudio cualitativo. Entre 90 y 150 minutos.	la recolección de datos se realizó de enero a julio de 2007
ESTUDIO	ESPECÍFICOS	RECOPILADOS	INSTRUMENTO MEDICIÓN	ESTADO VALIDACIÓN	DURACIÓN SEGUIMIENTO	MOMENTO RECOPILICIÓN DE DATOS.
(Ramacciati et al., 2018)	Surgieron veintisiete temas menores, que se agruparon en cuatro temas principales: las enfermeras' percepción de agresiones físicas y verbales, factores desencadenantes, consecuencias y soluciones. DEBIDO AL INTERES DE ESTA INVESTIGACIÓN HE COGIDO LOS RESULTADOS DEL APARTADO DE "SOLUCIONES" Y DENTRO DE ELLOS LAS ESPECÍFICAS DE "SOLUCIONES PARA PACIENTES" que son 2: (1)imagen de enfermeros de Urge…	Aproximadamente una cuarta parte de la muestra total respondió a la pregunta abierta al final del cuestionario, a pesar de que las 38 preguntas anteriores exploraron en profundidad muchos aspectos de la violencia en el Departamento de Accidentes y Emergencias. La alta tasa de respuesta indicó cuánto deseaban las enfermeras expresar sus preocupaciones.	SE RECOPILARON LOS DATOS DE DOS FORMAS: (1) MEDIANTE CUESTIONARIO: El sitio web de la Asociación Italiana de Enfermeras de Cuidados Intensivos (Aniarti) acogió la encuesta en línea. Seguimos las indicaciones de mejores prácticas para las encuestas dirigidas a los profesionales sanitarios (McColl y col., 2001), y utilizó el cuestionario QuIN16VIPs (Ramacciati et al., 2016a) que era especi fidesarr…		Los datos se recopilaron entre el 19 de julio de 2016 y el 19 de marzo de 2017.	Los datos se recopilaron entre el 19 de julio de 2016 y el 19 de marzo de 2017.
(Fletcher et al., 2019)	AUNQUE LOS RESULTADOS SON MAS EXTENSOS SOBRE TODAS LAS MEDIDAS QUE SE IMPLANTARON SOLAMENTE REFLEJO LOS QUE IMPLICAN AL USUARIO: Se recogieron TRES tipos de resultados (1) DATOS CUANTITATIVOS SOBRE EL RECUERDO DE LOS PARTICIPANTES Y PERCEPCIÓN DE ACEPTABILIDAD: expectativas mutuas claras 33%, conocernos 67%, reunión de ayuda mutua 81%, métodos de calma 62%, y mensajes de alta 68% [los porcentajes…	(1) DATOS CUANTITATIVOS SOBRE EL RECUERDO DE LOS PARTICIPANTES Y PERCEPCIÓN DE ACEPTABILIDAD: .demuestra que los participantes recordaron las intervenciones en diversos grados. Las intervenciones que involucraron directamente a los consumidores se recordaron con mayor frecuencia. los participantes calificaron todas las intervenciones de buenas a muy buenas con una ligera variación. Se evidenció u…	Los datos cuantitativos se analizaron de forma descriptiva utilizando SPSS versión 22. Los promedios ponderados para las escalas Likert se calcularon utilizando el número de personas que seleccionaron una respuesta dada y la ponderación de esa respuesta. Los datos cualitativos se analizaron utilizando un enfoque temático guiado por el enfoque de seis pasos esbozado por Braun y Clarke (27). Elegim…		En el momento de realizar la encuesta los participantes habían estado de 1 semanas a 3 meses.	Enero y marzo de 2016, de 9 a 12 meses después de la implementación de Safewards por primera vez, momento en el que se implementaron en promedio 9 de las 10 intervenciones. Por lo tanto, independientemente de la duración de la estadía del consumidor, todos estuvieron expuestos a Safewards durante la mayor parte, si no la totalidad, de su admisión.
(O`Sullivan et al., 2020)	RESULTADOS TOTALES: Clissold Ward dejó de recopilar datos en abril de 2018 y, como tal, se eliminó de la población de estudio. En las siete salas restantes, se logró y mantuvo una reducción del 8% en los incidentes de violencia física y del 16.6% en la violencia no física por cada 1000 días-cama ocupados . En comparación con la línea de base, esto equivale semanalmente a un incidente menos de vio…	se recopilaron datos tanto cuantitativos como cualitativos:(1)DATOS CUANTITATIVOS: Cinco de las siete salas mostraron una reducción en la frecuencia de incidentes de violencia no física con reducciones que van del 46,3% (sala de proa) al 80,2% sala de Broadgate). Cinco de las siete salas mostraron una reducción en la frecuencia de incidentes de violencia física, con reducciones que van del 17% (s…	Se recopilaron los datos utilizando las cruces de seguridad para cada sala y los cualitativos mediante las reuniones y boletines electrónicos. La medida de resultado se utilizó la tasa de incidentes de violencia y agresión de pacientes hospitalizados por 1000 días-cama ocupados. Esto se capturó utilizando los datos cruzados de seguridad. Esto se eligió, en lugar de un recuento, para garantizar qu…		desde Marzo de 2017 hasta Junio 2018.	(1) Los datos de línea de base se obtuvieron para octubre de 2016 a febrero de 2017 utilizando la cruz de seguridad en cada sala, que mostró una línea de base de 22 incidentes de violencia física por 1000 días-cama ocupados y 105 incidentes no físicos de violencia por 1000 días-cama ocupados. (2)Las sesiones de aprendizaje colaborativo comenzaron en marzo de 2017. (3)En abril de 2017 se introdujo…
ESTUDIO	ESPECÍFICOS	RECOPILADOS	INSTRUMENTO MEDICIÓN	ESTADO VALIDACIÓN	DURACIÓN SEGUIMIENTO	MOMENTO RECOPILICIÓN DE DATOS.
(Pelto-Piri and Kjellin, 2021)	Durante el análisis del material empírico basado en los valores de inclusión social de participación, reciprocidad y justicia social, construimos los siguientes cinco temas y 13 subtemas : DENTRO DE LOS VALORES DE PARTICIPACIÓN: 1) participación del paciente en el cuidado y tratamiento: a)Dificultades para involucrar a los pacientes en la atención y el tratamiento b)Comunicación sensata entre los…	1) participación del paciente en el cuidado y tratamiento: a)Dificultades para involucrar a los pacientes en la atención y el tratamientoF: TENÍAN DIFICULTADES PARA INVOLUCRAR A LOS PACIENTE SOBRE TODO SI LLEVABAN MUCHO TIEMPO EN EL SERVICIO. ESTABLECER PLANES CONJUNTOS Y ESCUCHAR AL USUARIO PARECE SER MOTIVADOR. b)Comunicación sensata entre los pacientes y el personal: TANTO EL PERSONAL COMO LOS…	Utilizamos el método framework según Gale et al. Para el procedimiento de análisis se siguieron siete etapas recomendadas		es un estudio cualitativo por lo que no hay seguimiento.	La mayoría de las entrevistas fueron realizadas en 2014-15 Cada entrevista duró aproximadamente de 60 a 90 minutos y fue realizada por un entrevistador y un observador del equipo de investigación.
(Pina et al., 2021)	. Se recogieron en total 4 bloques temáticos para la identificación de conflictos y 5 bloques temáticos para la propuesta de las soluciones a los mismos: [PARA EL INTERES DE ESTA INVESTIGACIÓN SOLAMENTE REFLEJAMOS LAS PROPUESTAS]: (a)propuestas de mejoras a nivel organizacional (b)fomento de la información y la formación (c) Propuestas de mejora en la calidad asistencial (d)Medidas específicas an…	PARA EL INTERES DE ESTA INVESTIGACIÓN SOLAMENTE SE ESPECIFICAN LAS MEDIDAS QUE IMPLICAN AL USUARIO: (a)propuestas de mejoras a nivel organizacional: 1- fomento de la educación para la salud con el objetivo de descender la solicitud de citas a través de los autocuidados 2- información sobre el tiempo de espera/retraso en el horario de su cita, ya sea a través de la aplicación, de un mensaje o en l…	Los datos fueron analizados con un enfoque inductivo y construccionista mediante análisis temático siguiendo la propuesta de Braun & Clarke (2006)	no hubo estado de validación	no hubo seguimiento al ser un estudio cualitativo	se recopilaron los datos en el momento de las entrevistas para su posterior análisis mediante grabación de las entrevistas tras el consentimiento de los participantes.
ESTUDIO	ESPECÍFICOS	RECOPILADOS	INSTRUMENTO MEDICIÓN	ESTADO VALIDACIÓN	DURACIÓN SEGUIMIENTO	MOMENTO RECOPILICIÓN DE DATOS.
(Johnston et al. 2022)	Hubo siete dominios destacados de TDF identificados como destacados para la desescalada en entornos forenses de seguridad baja y media: habilidades psicológicas, regulación del comportamiento, influencias sociales, contexto y recursos ambientales, función e identidad profesional, creencias sobre las consecuencias y refuerzo. Los dominios se organizan en los siguientes resultados según el construc…	AQUÍ, MIRAR EN RESULTADOS	Los datos se analizaron a través de Framework Analysis, se organizaron en los 14 dominios TDF y luego se codificaron inductivamente dentro de cada dominio.	NO HUBO VALIDACIÓN.	NO HUBO SEGUIMIENTO La recopilación de datos continuó hasta que se consideró que se había alcanzado el punto de saturación de dato.	se recopilaron en el momento de las entrevistas, se grabaron digitalmente (con consentimiento) y se transcribieron palabra por palabra.
(O’Dowd et al., 2022)
(Faerden et al., 2022)
(Pina et al., 2022)

## Sheet: Conclusiones 
ESTUDIOS	CONCLUSIONES	CONCLUSIONES 2	CONCLUSIONES 3
(Henderson et al., 2009)	La experiencia de crear un PCJ fue positiva. La mayoría de pacientes no lo había utilizado. Es posible que la elaboración de un PCJ tenga mas éxito para las rutinas que para momentos de crisis pues hay pacientes que si no tuvieron una crisis no experimentaron los resultados. Los que si tuvieron situaciones de crisis se vieron en ocasiones frustados: no se siguieron las indicaciones, se ignoró las…	POR LO TANTO LA CREACIÓN DEL PCJ NO SIEMPRE RESOLVIÓ LOS DESACUERDOS ENTRE EL PACIENTE Y EL PROFESIONAL. PERO EN CAMBIO TUVO UNA BUENA ACOGIDA PUES LOS PACIENTES SI QUE LO RECOMENDARÍAN A OTROS USUARIOS DEL SERVICIO.
(Batista et al., 2011) O (Beatriz et al., 2011) DUDA mirar en informe elaborado por el equipo de propuestas	NECESARIO LA IMPLICACIÓN DEL USUARIO: Es importante entender que el cambio en el modelo de atención primaria de salud requiere la formación del equipo y también del usuario. Esta nueva propuesta, caracterizada como una acción preventiva, que destaca no solo por la proximidad y mayor participación de los usuarios en el servicio de salud, sino también por la deconstrucción del antiguo modelo, requi…	EXISTE VIOLENCIA Y LAS ACCIONES SON PUNTUALES: El estudio retrata que la violencia en el lugar de trabajo es un factor presente en la vida cotidiana de los trabajadores de la red de salud en Belo Horizonte y que esta violencia ha generado problemas para el desarrollo deltrabajo. Las respuestas y acciones para evitar episodios de violencia son puntuales, individualizadas o locales, alcanzando la m…	DEBEN REALIZARSE MEDIDAS PREVENTIVAS QUE ABARQUEN TODAS LAS DIMENSIONES , HAY DISCREPANCIA ENTRE TEORIA Y PRACTICA POR LO QUE FALTAN INVESTIGACIÓN. partir de una comprensión cíclica de la producción de violencia, las acciones preventivas, a su vez, deben alcanzar todas las dimensiones involucradas y señaladas hasta ahora por el estudio. Sin embargo, existe una distancia entre las causas y motivad…	TRABAJO EN EQUIPO TENIENDO EN CUENTA LAS NECESIDADES DE LA POBLACIÓN: Así, como se indica en este estudio, el enfrentamiento a la violencia implica la formulación de políticas generales y también la implementación de acciones orientadas al proceso de trabajo en las SBU y en el sistema de salud en su conjunto, con la participación integrada de los trabajadores, autoridades públicas. y sociedad civ…
(Ramacciati et al., 2018)	COMPARTIR ONJETIVOS de reducir la violencia acordando estrategias de intervención también es útil para poner fin a la"guerra Fría" entre enfermeras de primera línea y pacientes (Kleebauer, 2014) ya que las enfermeras sentían que eran blancos vulnerables de usuarios cada vez más agresivos que eran percibidos como sus "enemigo".	en nuestra opinión, RESTABLECES RELACIÓN DE CONFIANZA entre enfermera y paciente es una mejor estrategia de prevención (Casey, 2017). Además de la alianza con la gerencia de salud, las enfermeras necesitan forjar otra alianza con el público y la prensa. Hoy en día los medios de comunicación presentan una imagen distorsionada del enfermero, que necesita ser cambiada.	EDUCAR E INFORMAR AL CIUDADANO PARA UN MEJOR USO DE LAS URGENCIAS. Es necesario educar a los ciudadanos en el uso adecuado del Departamento de Accidentes y Emergencias mediante campañas de información sobre cuándo acudir (Vezyridis et al., 2015). El mal uso y el hacinamiento de los servicios de emergencia en todo el mundo estaban estrechamente relacionados con la mala educación en su uso correcto…
(Fletcher et al., 2019)	La mayoría de los participantes se mostraron positivos sobre Safewards, destacando importantes mejoras en sus experiencias de atención hospitalaria desde la implementación. Los hallazgos del presente estudio destacan que Safewards ofrece un camino para mejorar la relación entre los consumidores y el personal y permite avanzar hacia una práctica orientada a la recuperación. Los comentarios cualita…	Safewards está marcando una diferencia en las experiencias de los consumidores en las salas de hospitalización psiquiátrica. Sin embargo, Safewards necesita atención continua para seguir siendo relevante. La voz del consumidor estuvo en gran parte ausente en el desarrollo inicial de las intervenciones (aunque se consultó a los consumidores para seleccionar qué intervenciones probar) y la fuerte c…	En el contexto actual, con una importancia cada vez mayor que se otorga a la coproducción y las perspectivas de los consumidores como elementos centrales para mejorar la prestación de servicios, debemos confiar en nuevas formas de involucrarnos con la perspectiva crítica del consumidor. Esto es especialmente importante con respecto a modelos prometedores como Safewards que se desarrollaron utiliz…
(O`Sullivan et al., 2020)	La colaboración en general tuvo un éxito parcial en el logro de su objetivo declarado. A nivel de barrio individual, hubo un mayor grado de éxito. Las razones de esto pueden incluir factores del paciente y variación de la tasa de notificación. Sin embargo, trajo mejoras significativas al servicio en áreas importantes para los usuarios y el personal del servicio que son difíciles de medir y cuanti…	Además, este proyecto condujo a la formación de un grupodirectivo local para abordar la agresión sexual y la violencia con planes para aumentar la capacitación del personal y el apoyo estandarizado. En 2018 se publicó la dirección estratégica nacional sobre este tema.	Este proyecto demostró que un enfoque de MC podría ser eficaz para reducir la violencia y la agresión de los pacientes hospitalizados dentro de una atención segura. El programa de reducción de la violencia en ELFT se movió a escala completa en 2018 cuando los distritos en Bedfordshire y Luton probaron e implementaron el paquete de cultura de seguridad desarrollado por primera vez en Tower Hamlets…	El aprendizaje colaborativo fue una fortaleza central de este proyecto. Las reuniones mensuales reunieron a los participantes para hacer una pausa, reflexionar y mantener el impulso. Sirvieron como un foro para revisar el progreso y explorar los comentarios. Las reuniones permitieron a los distritos implementar y probar el paquete de cambios para conectarse, aprender, desafiar las percepciones de…	El personal describió un cambio cultural hacia el trabajo colaborativo con los pacientes hospitalizados. Esto ayudó a fomentar y mantener un sentido de comunidad mediante el cual se apoyó tanto al personal como a los usuarios del servicio para que asumieran la responsabilidad de abordar juntos la violencia. Antes de este proyecto, la violencia no se discutía abiertamente entre los pacientes y el …
(Pelto-Piri and Kjellin, 2021)	Una contribución de este estudio es que a partir del modelo de inclusión social de Clifton et al. [7] desarrolló un modelo tentativo de inclusión social integrado con la prevención de la violencia, basado en los valores de participación, reciprocidad y justicia social. El uso de nuestro modelo nos dio nuevos conocimientos que no obtuvimos en nuestros análisis inductivos anteriores de los mismos d…	Al brindar atención psiquiátrica para pacientes hospitalizados y esforzarse por prevenir incidentes violentos, podría ser útil tener en cuenta que el personal y los usuarios del servicio pueden tener diferentes puntos de vista sobre la reciprocidad de sus relaciones mutuas, y que los usuarios pueden experimentar una falta de justicia social. Es importante planificar lo que sucederá después del al…
(Pina et al., 2021)	El presente estudio permite tener una visión específica de aquellos aspectos que pueden generar conflictos en los centros de Atención Primaria antes y durante las adaptaciones realizadas para la COVID-19. La violencia de usuarios hacia personal sanitarios es una problemática de especial relevancia que preocupa tanto a profesionales como a usuarios.	Además, encontramos pocos trabajos que, además de la relación entre personal sanitario y usuario evalúen a otros profesionales, como el personal de seguridad o de administración. Es por esto que el enfoque centrado en la Atención Primaria, teniendo en cuenta todos los trabajadores, desde la perspectiva de los usuarios es innovador y necesario para el planteamiento de planes de prevención/interven…
ESTUDIOS	CONCLUSIONES	CONCLUSIONES 2	CONCLUSIONES 3
(Johnston et al. 2022)
(O’Dowd et al., 2022)
(Faerden et al., 2022)
(Pina et al., 2022)

## Sheet: información especifica de los r
ESTUDIOS	LIMITACIONES	SESGO	IMPRECISION LIMITACIONES DEL EFECTO
(Henderson et al., 2009)	solo participaron el 36% por lo que es dificil sacar conclusiones respecto a la tasa media recomendada en medicina (40%)	Los resultados del seguimiento de 15 meses para los titulares pueden sufrir sesgos porque no se entrevistó a un número desproporcionado de titulares calificados como menos adherentes al tratamiento por los administradores de casos. Además, solo se entrevistó a psiquiatras de pacientes que no tenían administradores de casos; dado que los psiquiatras toman la decisión de admitir a los pacientes y d…
(Batista et al., 2011) O (Beatriz et al., 2011) DUDA mirar en informe elaborado por el equipo de propuestas	No especifica	no especifica	no especifica
(Ramacciati et al., 2018)	Las limitaciones del presente estudio están relacionadas con las características de la cultura italiana y la organización sanitaria. La salud nacional italiana El servicio brinda tratamiento gratuito en el punto de atención a todos los pacientes, con cargos mínimos que se aplican solo para códigos que no son urgentes. Aunque los resultados de Italia, un país del sur de Europa con una cultura medi…	Para reducir el sesgo, cada investigador individual's conocimientos, ideas y creencias sobre el tema fueron "colocado entre paréntesis"(Fain, 2013), para priorizar un procedimiento inductivo más que un enfoque teórico-deductivo ( Sasso et al., 2015). Cada respuesta a la pregunta abierta fue leída varias veces por tres investigadores (NR, AC, BA). Inicialmente, cada investigador codified temas eme…
(Fletcher et al., 2019)	Hay tres limitaciones clave en el presente estudio. Primero, los datos no fueron representativos de todas las salas involucradas en el ensayo porque no todos los servicios otorgaron aprobación ética para que los consumidores en las unidades de hospitalización fueran reclutados y encuestados. En segundo lugar, la finalización de las encuestas fue variable; la mayoría de los participantes se inclin…	Los datos cuantitativos se analizaron de forma descriptiva utilizando SPSS versión 22. Los promedios ponderados para las escalas Likert se calcularon utilizando el número de personas que seleccionaron una respuesta dada y la ponderación de esa respuesta. Los datos cualitativos se analizaron utilizando un enfoque temático guiado por el enfoque de seis pasos esbozado por Braun y Clarke
(O`Sullivan et al., 2020)	En términos de las limitaciones del proyecto y considerando el alcance de este sistema de apoyo organizacional, su generalización inmediata dentro de otros servicios forenses puede ser limitada. Además, ELFT FVRC no tuvo una participación completa en todo el servicio forense. Hubo cambios de personal y esto pudo influir ya que las incorporaciones nuevas puede que no estuvieran familiarizadas con …	Las claras definiciones operativas y el apoyo regular del personal de QI fueron cruciales para mitigar algunos de estos problemas. En términos de las medidas de resultado, puede haber habido un elemento de sesgo de expectativa del observador en nombre del recolector de datos en la dirección de incidentes de subregistro a medida que avanzaba el proyecto. Del mismo modo, tal efecto puede haber dado…	El personal que no está familiarizado con la metodología a veces cuestiona su legitimidad y esto podría socavar los esfuerzos y el compromiso de los demás. Los distritos con incidentes más frecuentes describieron una sensación de fracaso cuando no pudieron lograr una serie de días sin incidentes.
(Pelto-Piri and Kjellin, 2021)	la principal limitación de este estudio es que las guías de entrevista no fueron diseñadas de acuerdo con el objetivo del presente estudio y por lo tanto no cubrimos de manera óptima todo el área de inclusión social. Por ejemplo, las guías de entrevista no incluían preguntas específicas sobre el proceso de atención; por lo tanto, recolectamos menos información sobre la participación en relación c…
(Pina et al., 2021)	El presente estudio no está exento de limitaciones características de los diseños cualitativos. Los resultados se deben interpretar como una descripción y categorización de lo reportado por los participantes, no siendo posible hacer inferencias causales entre las variables estudiadas. Además, la generalización de resultados podría estar limitada	la generalización de resultados podría estar limitada. Por un lado, a pesar de que el sistema sanitario es similar entre distintos territorios, pueden existir diferencias en la gestión de los centros de Atención Primaria en función a su localización geográfica
ESTUDIOS	LIMITACIONES	SESGO	IMPRECISION LIMITACIONES DEL EFECTO
(Johnston et al. 2022)
(O’Dowd et al., 2022)
(Faerden et al., 2022)
(Pina et al., 2022)

## Sheet: Financiación y conflicto 
ESTUDIOS	FINANCIACIÓN	CONFLICTO DE INTERESES
(Henderson et al., 2009)	no especifica	no especifica
(Batista et al., 2011) O (Beatriz et al., 2011) DUDA mirar en informe elaborado por el equipo de propuestas	Artículo extraído del informe de investigación “Violencia en el trabajo: estudio en unidades básicas de un distrito de salud en Belo Horizonte”, financiado por el Consejo Nacional de Desarrollo Científico y Tecnológico (CNPq)	no especifica
(Ramacciati et al., 2018)	no especifica	declara no tener conflicto de intereses
(Fletcher et al., 2019)	Este documento forma parte del trabajo hacia un doctorado que cuenta con el apoyo de una beca del programa de formación en investigación del gobierno australiano. JF cuenta con el apoyo de la beca de investigación de doctorado NHMRC 1133627. Esta evaluación independiente fue apoyada financieramente por la Oficina de la Enfermera Jefe de Salud Mental, en el Departamento de Salud y Servicios Humano…	no especifica
(O`Sullivan et al., 2020)	Los autores no han declarado una subvención específica para esta investigación de ninguna agencia de financiación en los sectores público, comercial o sin fines de lucro.	Ninguno declarado.
(Pelto-Piri and Kjellin, 2021)	El estudio fue financiado por el Consejo Sueco de Investigación para la Salud, la Vida Laboral y el Bienestar (2013–0389) y la Región del Condado de Örebro. Financiamiento de acceso abierto proporcionado por la Universidad de Örebro.	Los autores declaran que no tienen intereses contrapuestos.
(Pina et al., 2021)	no especifica	declara no tener conflicto de intereses
ESTUDIOS	FINANCIACIÓN	CONFLICTO DE INTERESES
(Johnston et al. 2022)
(O’Dowd et al., 2022)
(Faerden et al., 2022)
(Pina et al., 2022)
